# Supplementary material for: Maintenance of methylation profile in imprinting control regions in human induced pluripotent stem cells
Source: Clin Epigenetics. 2022 Dec 28;14:190. doi: 10.1186/s13148-022-01410-8 (PMC9798676; doi:10.1186/s13148-022-01410-8)
Supplement: Supplementary file 3 — Additional file 3: Table SD3. Primer sequences for pluripotent genes. F: forward, R: reverse. [file 13148_2022_1410_MOESM3_ESM.xlsx]

## Sheet: Feuil1
Gene	Primer F	Primer R
OCT-4	GTACTCCTCGGTCCCTTTCC	CAAAAACCCTGGCACAAACT
SOX2	TTGCTGCCTCTTTAAGACTAGGA	CTGGGGCTCAAACTTCTCTC
NANOG	CTCCAACATCCTGAACCTCAGC	CGTCACACCATTGCTATTCTTCG
hTERT	CCTGGGTGGCACGGCTTTTGTTC	CAGCCTTGAAGCCGCGGTTGA
RPL32	AGTTCCTGGTCCACAACGTC	GTGACTCTGATGGCCAGTTG
