# Supplementary material for: Maintenance of methylation profile in imprinting control regions in human induced pluripotent stem cells
Source: Clin Epigenetics. 2022 Dec 28;14:190. doi: 10.1186/s13148-022-01410-8 (PMC9798676; doi:10.1186/s13148-022-01410-8)
Supplement: Supplementary file 4 — Additional file 4: Table SD4. Primer sequences for qPCR of chondrogenic differentiation-specific markers. F: forward, R: reverse. [file 13148_2022_1410_MOESM4_ESM.xlsx]

## Sheet: Feuil1
Gene	Primers
AGGRECAN	F : AGGCAGCGTGATCCTTACC
	R : GGCCTCTCCAGTCTCATTCTC
COL2A1	F : CGTCCAGATGACCTTCCTACG
	R : TGAGCAGGGCCTTCTTGAG
COL10A1	F : GCAACTAAGGGCCTCAATGG
	R : CTCAGGCATGACTGCTTGAC
SOX9	F : TGGGCAAGCTCTGGACACTTC
	R : ATCCGGGTGGTCCTTCTTCTG
RPLP2	F : GCACACTGACTACAGCCTTGA
	R : TACCCAGGTTTGGAGGTGTG
