# Supplementary material for: Maintenance of methylation profile in imprinting control regions in human induced pluripotent stem cells
Source: Clin Epigenetics. 2022 Dec 28;14:190. doi: 10.1186/s13148-022-01410-8 (PMC9798676; doi:10.1186/s13148-022-01410-8)
Supplement: Supplementary file 5 — Additional file 5: Table SD5. Primer and probe sequences for ASMM RTQ-PCR. F: forward, R: reverse, M: methylated allele, UM: unmethylated allele. [file 13148_2022_1410_MOESM5_ESM.xlsx]

## Sheet: Feuil1
Locus	Primers	Probes
11p15 H19/IGF2:IG-DMR CBS2	F : GTTTTTATATTATAGTTTAAGTTYGTTTTAGTTGAGGT	M : ACGTAACCCGAAACGT
	R : TCCCATAAATATTCTATCCCTCACTACC	UM : CTTACATAACCCAAAACATT
11p15 KCNQ1OT1:TSS-DMR	F : GGGTTAGTTTTTTGYGTGATGTGTTT	M : ATAGCGGTCGTATTTCGATAT
	R : ACCTCCACACCRAAAACCCA	UM : TGTGTGAGGATAGTGGTTGT
14q32 MEG3/DLK1:IG-DMR	F : AGTTTTATGTTAAGATGTTAATTATTTTTTGGA	M : TAGTTCGCGGTTCGTTAT
	R : ACCAAAAAACCTAACAAATCAAAACA	UM : TAGTAGTTTGTGGTTTGTTAT
7q32 MEST promoter DMR	F : GTATTAGGGTGAGATTAGGGTTATTATGG	M : TATTACGACGATTTCGG
	R : AAATATCACTCCTACCCRCAATAAAAT	UM : AAATTTTATTATGATGATTTT
7q12 GRB10:DMR	F : GGTTGTAATATTTAGTTTTYGAGGGATTG	M : ACGGAGTAGCGTTCGGT
	R : CRTCACATAAATTTAATCCTAAAATTCCTAT	UM : ATGGAGTAGTGTTTGGTTTT
15q11 PWS/AS:DMR	F : GATTTTGAGYGGTGTTTTATAGTTTAGGTT	M : AACGCATTTACTACGAAC
	R : TCCTATAACCTTCCCACAACRCAC	UM : TAACACATTTACTACAAACCA
6q24 PLAGL1:alt-TSS-DMR	F : AYGGGTTGAATGATAAATGGTAGATGT	M : CCGTTCCGACTCCCGA
	R : AACCCCAACRCCCTCCTC	UM : CACCATTCCAACTCCCAAA
11p15 H19/IGF2:IG-DMR CBS1	F : GGTTTATTTTGTTGATTTTATTAAGGGAG	M : ATGGCGTAGAATCGGTTGTACGT
	R : TTTCTATAAATAAACCCCAACCAAAC	UM : TTAGAAGTGGTTGTGTGGTGGTAGT
11p15 H19/IGF2:IG-DMR CBS3	F : GGATGGTATAGAATYGGTTGTAAGTGTG	M : AAAAGTGGTCGCGCGGCG
	R : AACCCCATCCAAAAAAAACTTAAAC	UM : AAAGTGGTTGTGTGGTGGTAGT
11p15 H19/IGF2:IG-DMR CBS4	F : GGATGGTGTAGAATTGGTTGTAGTTGT	M : TACGAAACCCGAAACGT
	R : TCCCATAAATATCCTATCCCTAATAACC	UM : ACTTACAAAACCCAAAACAT
11p15 H19/IGF2:IG-DMR CBS5	F : GTTTGGATGATTTGGGATGTTTTTA	M : ATAACTACGCGACGACAA
	R : TCTAAAAACTTCCCCTTCAATCTCA	UM : TAACTACACAACAACAATAC
11p15 H19/IGF2:IG-DMR CBS7	F : TGGGTTTTGGGTGTTGTTTTTAG	M : ACGGAAATGGTCGAGAGGC
	R : CAAAACAAACCCCCACATTTTAC	UM : AGATGGAAATGGTTGAGAGGTGGTA
