# Supplementary material for: Maintenance of methylation profile in imprinting control regions in human induced pluripotent stem cells
Source: Clin Epigenetics. 2022 Dec 28;14:190. doi: 10.1186/s13148-022-01410-8 (PMC9798676; doi:10.1186/s13148-022-01410-8)
Supplement: Supplementary file 6 — Additional file 6: Table SD6. Primers used for gDNA and cDNA amplification and sequencing. F: forward, R: reverse. [file 13148_2022_1410_MOESM6_ESM.xlsx]

## Sheet: Feuil1
Primer	5’ Sequence 3’	Application
H19-ex1F	CAGTCACCCGGCCCAGAT	gDNA
H19-ex1R	AAGACACCATCGGAACAGCA	gDNA
H19-ex4-5R (exon-exon junction)	GCTCTGGAAGGTGAAGCTAG	cDNA
H19-ex5-F2	AGGCCGTCTCCACAACTCC	cDNA
DLK1-ex5-F	TGCGTGGATGATGAGGGC	gDNA
DLK1-ex5R	CTTGCACAGACACTCGTAGC	gDNA/cDNA
DLK1-ex4-5F (exon-exon junction)	TGATCAACGGCTCCCCCTGC	cDNA
