# Supplementary material for: Maintenance of methylation profile in imprinting control regions in human induced pluripotent stem cells
Source: Clin Epigenetics. 2022 Dec 28;14:190. doi: 10.1186/s13148-022-01410-8 (PMC9798676; doi:10.1186/s13148-022-01410-8)
Supplement: Supplementary file 7 — Additional file 7: Table SD7. Generated and available iPSCs lines and sex of donors. All iPSCs lines have been derived from somatic cells of male individuals. [file 13148_2022_1410_MOESM7_ESM.xlsx]

## Sheet: Feuil1
	Available lines	Individuals
Impact of culture conditions	5	5 controls
Impact of methods of reprogramming and cell type	10	10 controls
Impact of culture medium	4	3 controls, 1 patient
